# Supplementary material for: Development of New Natural Lipid-Based Nanoparticles Loaded with Aluminum-Phthalocyanine for Photodynamic Therapy against Melanoma
Source: Nanomaterials (Basel). 2022 Oct 11;12(20):3547. doi: 10.3390/nano12203547 (PMC9609910; doi:10.3390/nano12203547)
Supplement: Supplementary file 1 [file nanomaterials-12-03547-s001.zip]

Archive with 1 entries (1 files):
- nanomaterials-1946038-supplementary.pdf
